# Supplementary material for: ICOS+CD4+ T cells define a high susceptibility to anti–PD-1 therapy–induced lung pathogenesis
Source: JCI Insight. 2025 Apr 8;10(10):e186483. doi: 10.1172/jci.insight.186483 (PMC12128994; doi:10.1172/jci.insight.186483)
Supplement: Supporting data values [file jciinsight-10-186483-s138.xlsx]

## Sheet: Fig. 1B
B220+ cell number (x10^2)						CD8+ cell number (x10^2)						B220+ cell number (x10^2)
young / control	young / anti-PD-1	aged / control	aged / anti-PD-1	aged / anti-PD-1 / anti-CD4		young / control	young / anti-PD-1	aged / control	aged / anti-PD-1	aged / anti-PD-1 / anti-CD4		young / control	young / anti-PD-1	aged / control	aged / anti-PD-1	aged / anti-PD-1 / anti-CD4
45	34	59	336	16		7	12	61	151	99		15	2	9	274	2
25	43	93	247	12		10	11	25	67	78		10	7	2	136	25
15	16	138	106	15		5	0	38	99	45		5	0	108	96	124
		72	282	27				36	127	27				14	251	50
One-way ANOVA followed by Tukey post-hoc tests were used

## Sheet: Fig. 1C
SP-D in serum (pg /ml)
young / control	young / anti-PD-1	aged / control	aged / anti-PD-1	aged / anti-PD-1 / anti-CD4
3660	3414	6591	15649	5295
3726	4326	7628	8930	7249
3420	4326	6245	14070	4877
3456	4326	5788	9398	8660
		7606	7128	4369
			10635	7532
One-way ANOVA followed by Tukey post-hoc tests was used.

## Sheet: Fig. 1D
% IgG+ area in whole lung section
young / control	young / anti-PD-1	aged / control	aged / anti-PD-1	aged / anti-PD-1 / anti-CD4
0	0.444	1.1641	10.16	1.55922
0.5474	0	1.03647	7.271	1.28628
0	0.558	2.111	4.341	1.71098
0.15257	0.258	0.4123	9.23	5.00431
		2.2947	10.498	2.21294
			3.19569	3.178
One-way ANOVA followed by Tukey post-hoc tests was used.

## Sheet: Fig. 2B
% B220+ cells in lung						% TCRbeta+ cells in lung						% GL7+CD95+ cells in B cells
TCR KO						TCR KO						TCR KO
young + aged CD4 / control	young + aged CD4 / anti- PD-1	aged No transfer / anti-PD-1	aged + aged CD4 / control	aged + aged CD4 / anti-PD-1		young + aged CD4 / control	young + aged CD4 / anti- PD-1	aged No transfer / anti-PD-1	aged + aged CD4 / control	aged + aged CD4 / anti-PD-1		young + aged CD4 / control	young + aged CD4 / anti- PD-1	aged No transfer / anti-PD-1	aged + aged CD4 / control	aged + aged CD4 / anti-PD-1
0.0449064	0.0184228	0.0534409	0.0328669	0.748794		0.0227958	0.0488845	0.0240922	0.0404967	0.123433		4.64	3.79	4.69	6.78	12
0.0386537	0.0420927	0.0690724	0.0370004	0.210207		0.0586872	0.0182022	0.0060841	0.0417747	0.431142		6.14	6.7	2.75	8.97	13.2
0.041591	0.0513551	0.0530835	0.0408891	0.207571		0.0877	0.0099397	0.00811514	0.08251	0.374418		2.3	8.27	3.47	8.1	11.7
	0.0442957			0.269841			0.0968968			0.313846			9.32			17.3
One-way ANOVA followed by Tukey post-hoc tests were used.

## Sheet: Fig. 2E
IgG+ area / lung section ( x10^4 μm2)								% CD138+ area in whole lung section
TCR KO					WT			TCR KO					WT
young + aged CD4 / control	young + aged CD4 / anti- PD-1	aged + aged CD4 / control	aged + aged CD4 / anti-PD-1	aged No transfer / anti-PD-1	Aged /control	Aged WT PD-1		young + aged CD4 / control	young + aged CD4 / anti- PD-1	aged + aged CD4 / control	aged + aged CD4 / anti-PD-1	aged No transfer / anti-PD-1	Aged /control	Aged WT PD-1
3718	4527	3689	50987	17718	65144	100651		0.012101	0.016409	0.03019	0.064596	0	0	0.114682
4428	3995	49096	89716	23391	19382	151453		0	0	0	1.17636	0.023011	0.03629	0.39213
5007	16286	37737	98686	5329	27719	65401		0	0	0.01377	0.476244	0.05319	0	1.05512
2096	6083	15228	122520		48430	183673		0	0	0	0.829595		0.024264	0.81842
	3044	5844	156670		88164	87759			0.02044	0.15844	0.614651		0.12751	0.284881
One-way ANOVA followed by Tukey post-hoc tests was used.

## Sheet: Fig. 2F
SP-D in serum (pg/ml)
TCR KO					WT
young + aged CD4 / control	young + aged CD4 / anti- PD-1	aged + aged CD4 / control	aged + aged CD4 / anti-PD-1	aged No transfer / anti-PD-1	Aged /control	Aged WT PD-1
1646.25	1925.68	1977.53	5388.34	1416.1	1535.4	6733.65
2715.01	2029.39	1758.6	3913.4	1595.85	2018.21	3875.95
1724.03	2588.25	2328.98	3593.63	1976.11	2036.65	4028.63
2095.64	2810.07	2504.71	5762.84		2741.86	2565.21
		1700.18	3293.81		3419.02	4218.55
		2048.17	4443.05
		2637	5364.49
One-way ANOVA followed by Tukey post-hoc tests was used.

## Sheet: Fig. 3F
% CD45 iv- CD4+ cells in lung				% CD45 iv- CD8+ cells in lung				% CD45 iv -CD19+ cells in lung
young / anti-PDL1	aged / control	aged / anti-PD-L1		young / anti-PDL1	aged / control	aged / anti-PD-L1		young / anti-PDL1	aged / control	aged / anti-PD-L1
0.0293605	0.152494	0.899339		0.012117	0.0533728	0.0795872		0.0838872	0.220269	0.515508
0.0837742	0.15761	0.430481		0.0500265	0.0656876	0.0840588		0.268668	0.232817	0.567378
0.0332416	0.0519103	0.683725		0.0110805	0.0257333	0.14144		0.0535559	0.129554	0.788051
0.0518655	0.0861275	0.583338		0.025547	0.0532576	0.203649		0.1178	0.316217	1.16877
	0.224502	0.283689			0.0531354	0.290879			0.176341	0.801918
% ICOS+PD-1+ cells in CD45 iv-CD4+ cells				% ICOS+PD-1+ cells in CD45 iv-CD8+ cells
young / anti-PDL1	aged / control	aged / anti-PD-L1		young / anti-PDL1	aged / control	aged / anti-PD-L1
4.05	4.65	41.6		0.8	3.11	2.23
2.98	15.8	35.6		1.1	1.59	1.7
3.38	15.26	42.4		0.25	1.61	3.09
3.54	5.18	40.3		1.44	0.91	3.09
	9.09	47.2			1.36	4.11
One-way ANOVA followed by Tukey post-hoc tests were used.

## Sheet: Fig. 4B
% CD45 iv-B220+ cells in lung								% GC GL7+CD95+ cells in CD45vi-B220+ cells
young / anti-PDL1	aged / control	aged / anti-PD-L1	aged / anti-ICOSL	aged / anti-ICOSL / anti-PD-L1				young / anti-PDL1	aged / control	aged / anti-PD-L1	aged / anti-ICOSL	aged / anti-ICOSL / anti-PD-L1
0.00293932	0.229089	0.85186	0.338204	0.161933				1.06	2.73	3.62	0.79	1.11
0.00863563	0.206586	0.840843	0.171542	0.162764				0.86	1.92	3.64	2.25	1.25
0.00276863	0.242235	0.611032	0.193812	0.0731536				0.97	1.3	4.23	2.5	2.25
	0.452973	0.660512	0.167659	0.286317					2.1	6.77	1.49	1.55
		0.666801								4.28
% CD45 iv-CD8+ cells in lung
young / anti-PDL1	aged / control	aged / anti-PD-L1	aged / anti-ICOSL	aged / anti-ICOSL / anti-PD-L1
0.000803414	0.154116	0.217645	0.0810523	0.0742194
0.0018107	0.0868294	0.292144	0.0264845	0.029106
0.00149506	0.0647244	0.120567	0.0612711	0.0560684
	0.10105	0.14687	0.059612	0.062209
		0.163863
% CD45 iv-CD4+ cells in lung								% PD-1+ cells in CD45 iv-CD4+ cells
young / anti-PDL1	aged / control	aged / anti-PD-L1	aged / anti-ICOSL	aged / anti-ICOSL / anti-PD-L1				young / anti-PDL1	aged / control	aged / anti-PD-L1	aged / anti-ICOSL	aged / anti-ICOSL / anti-PD-L1
0.00587864	0.305017	0.576732	0.245489	0.178126				1.99	10.8	12.19	2.08	10.95
0.00724278	0.23005	0.95426	0.183204	0.0889352				2.67	16.6	16.6	3.94	3.5
0.00479897	0.156096	0.389342	0.324557	0.252669				1.76	9.19	19.19	1.13	8.1
	0.213485	0.398672	0.219623	0.194175					8.99	24.5	2.56	8.92
		0.493669								20.1	4.99	5.12
One-way ANOVA followed by Tukey post-hoc tests were used.

## Sheet: Fig. 4D
TLS% area in whole lung section						CD138+ % area of positive cells in whole lung section
Young	Young	Aged	Aged	Aged		Young	Young	Aged	Aged	Aged
Control	anti-PD-L1	Control	anti-PD-L1	anti-PD-L1+Anti-ICOSL		Control	anti-PD-L1	Control	anti-PD-L1	anti-PD-L1+Anti-ICOSL
0	0	0.155774	1.09353	0.327133		0.005852	0	0.103185	0.114682	0.152072
0	0	0.312835	0.617814	0.155727		0	0	0.025202	0.039333	0.120912
0	0	0	7.52895	0.464012		0	0	0	1.05512	0.086192
0	0	0.158328	0.687127	1.56036		0	0.004596	0.004888	0.010642	0.008958
	0	0.032117	3.48059	2.84011			0	0	0.284881	0.116929
	0	0	0.893983	0			0	0.044264	0.037205	0.050153
	0	2.16477	0.021275	0			0	0.13762	0.008449	0.020013
	0	0	2.48381	1.43269			0	0	0.264696	0.023016
		1.64826	2.90298	1.88041				0.076331	0.176355	0.019769
			2.17313	1.62092					0.476244	0.033913
			0.228474	1.10256					0.027341	0.003444
			6.42356						0.855195
			4.65436						0.504651
			4.95659						0.176272
One-way ANOVA followed by Tukey post-hoc tests were used.

## Sheet: Fig. 4E
SP-D in serum (pg /ml)
young / anti-PDL1	aged / control	aged / anti-PD-L1	aged / anti-ICOSL	aged / anti-ICOSL / anti-PD-L1
1815.94	5011.44	8274.55	6977.19	5949.97
2349.15	3822.99	11943.2	4773.01	7305.76
2589.47	4605.91	8890.36	2512.49	8914.77
	5867.59	8407.84	6637.36	4136.53
		9442.35		5555.92
One-way ANOVA followed by Tukey post-hoc tests was used.

[truncated: 34 more sheets: Fig. 4F, Fig. 5A, Fig.5B, Fig. 5E, Fig. 5F, Fig. 6B, Fig. 6C, Fig. 6D, Fig. 7A, Fig. 7B, D, E, S9E, Table S1-5, Fig. 7C, Fig. 7F, Fig. S1B, Fig. S1C, Fig. S2A, Fig. S2B, Fig. S3B, Fig. S4A, Fig. S 4B, Fig. S 4C …]
